# Supplementary material for: Asthma and Post-Asthmatic Fibrosis: A Search for New Promising Molecular Markers of Transition from Acute Inflammation to Pulmonary Fibrosis
Source: Biomedicines. 2022 Apr 28;10(5):1017. doi: 10.3390/biomedicines10051017 (PMC9138542; doi:10.3390/biomedicines10051017)
Supplement: Supplementary file 1 [file biomedicines-10-01017-s001.zip]

Archive with 1 entries (1 files):
- biomedicines-1683746-supplementary.pdf
